# Supplementary material for: In Vitro Effects of Fungal Phytotoxins on Cancer Cell Viability: First Insight into Structure Activity Relationship of a Potent Metabolite of Cochliobolus australiensis Radicinin
Source: Toxins (Basel). 2022 Jul 29;14(8):517. doi: 10.3390/toxins14080517 (PMC9415302; doi:10.3390/toxins14080517)
Supplement: Supplementary file 1 [file toxins-14-00517-s001.zip]

Archive with 1 entries (1 files):
- toxins-1789679-supplementary.pdf
